# Supplementary material for: The Mycobacterium smegmatis HesB Protein, MSMEG_4272, Is Required for In Vitro Growth and Iron Homeostasis
Source: Microorganisms. 2023 Jun 14;11(6):1573. doi: 10.3390/microorganisms11061573 (PMC10301553; doi:10.3390/microorganisms11061573)
Supplement: Supplementary file 1 [file microorganisms-11-01573-s001.zip]

Archive with 1 entries (1 files):
- microorganisms-2429716-supplementary.pdf
